# Supplementary material for: An integrative insight into the diversity, distribution, and biogeography of the freshwater endemic clade of the Ponticola syrman group (Teleostei: Gobiidae) in the Caucasus biodiversity hotspot
Source: Ecol Evol. 2022 Sep 15;12(9):e9300. doi: 10.1002/ece3.9300 (PMC9478520; doi:10.1002/ece3.9300)
Supplement: Supplementary file 1 — Tables S1–S7 [file ECE3-12-e9300-s001.xlsx]

## Sheet: TABLE S1
TABLE S1. GenBank and ZFMK deposited COI barcodes of Ponticola spp. used for phylogenetic reconstruction
Species	Locality	Sequence ID	Reference
P. syrman	Ukraine: Danube River, Vilkove	FJ526830	Neilson and Stepien (2009a)
P. syrman	Iran: Babolsar beach, Mazandaran prov.	MW393617	Zarei et al. (2021b)
P. cephalargoides	Ukraine: Dniester Est.	FJ526850	Neilson and Stepien (2009a)
P. cyrius	Georgia: Kura River basin	WH03A4	ZFMK
P. turani	Turkey: Abant Lake	Ex61WH21E3	ZFMK
P. rizensis	Turkey: Iyidere	Ex62B8	ZFMK
P. constructor	Georgia: Otap River, Otap	FJ526847	Neilson and Stepien (2009a)
P. platyrostris	Ukraine: Kerch Strait, Kerch	FJ526827	Neilson and Stepien (2009a)
P. rhodioni	Russia: Kherota River, Moldovka	FJ526843	Neilson and Stepien (2009a)
P. eurycephalus	Romania: Lake Razim	ZFMK-ICH-51532	ZFMK
P. kessleri	Romania: Lake Razim	ZFMK-ICH-51540	ZFMK
P. gorlap	Iran: Siah Darvishan River, Gilan prov.	MW393593	Zarei et al. (2021b)
P. ratan	Ukraine: Sea of Azov	FJ526848	Neilson and Stepien (2009a)
ZFMK, Zoologisches Forschungsmuseum Alexander Koenig

## Sheet: TABLE S2
TABLE S2. Raw data of otolith measurements, calculated variables, inclination angles, and shape indices (11 specimens)
Species	Locality	Specimen number	OA	OP	SuA	SuP	OL	OH	SuL	SuH	OL2	SuEndV	SuTipV	CL	α	δ	γ	β	OL/OH (Asr)	OP/OL	OP/OH	SuA/OA	SuP/OP	SuP/SuTipV	SuP/SuEndV	SuL/OL	SuL/OH	SuL/SuH	SuL/SuTipV	SuL/SuEndV	SuL/OP	SuL/SuP	SuH/OL	SuH/OH	SuH/SuTipV	SuH/SuEndV	SuH/OP	SuH/SuP	SuTipV/OP	SuTipV/SuEndV	SuEndV/OP	OL2/CL	Rox	Rex	Elx
Ponticola iranicus	IM	ZM-CBSU 37	7.359	11.52	0.919	5.121	3.775	2.674	2.078	0.856	2.972	1.253	0.94	2.095	11.017	25.615	105.255	78.44	1.41174	3.05166	4.30815	0.124881	0.444531	5.44787	4.08699	0.550464	0.777113	2.42757	2.21064	1.65842	0.180382	0.40578	0.226755	0.32012	0.910638	0.68316	0.0743056	0.167155	0.0815972	0.7502	0.108767	1.41862	0.657832	0.729022	0.170724
Ponticola iranicus	IM	ZM-CBSU 38	4.274	9.351	0.677	4.07	3.172	2.145	1.645	0.77	2.422	1.131	0.75	1.677	16.158	27.728	110.433	71.115	1.47879	2.94798	4.35944	0.1584	0.435248	5.42667	3.59859	0.5186	0.7669	2.13636	2.19333	1.45447	0.175917	0.404177	0.242749	0.358974	1.02667	0.680813	0.0823441	0.189189	0.0802053	0.66313	0.12095	1.44425	0.541126	0.628165	0.193154
Ponticola iranicus	IM	ZM-CBSU 39	7.292	11.626	1.037	4.712	3.793	2.782	1.936	0.89	3.043	1.491	0.977	1.972	16.397	27.512	104.797	73.989	1.36341	3.06512	4.17901	0.142211	0.405298	4.82293	3.1603	0.510414	0.695902	2.17528	1.98158	1.29846	0.166523	0.410866	0.234643	0.319914	0.910952	0.596915	0.0765526	0.188879	0.0840358	0.655265	0.128247	1.5431	0.645671	0.691046	0.153764
Ponticola iranicus	IM	ZM-CBSU 40	10.181	14.463	1.385	5.454	4.568	3.172	2.187	1.037	3.655	1.283	1.037	2.184	12.065	28.61	110.256	78.871	1.4401	3.16616	4.55958	0.136038	0.3771	5.2594	4.25097	0.478765	0.68947	2.10897	2.10897	1.7046	0.151213	0.40099	0.227014	0.326923	1	0.808262	0.0717002	0.190136	0.0717002	0.808262	0.0887091	1.67353	0.621539	0.702637	0.180362
Ponticola iranicus	IM	ZM-CBSU 141	4.57	9.215	0.528	4.009	3.127	2.013	1.668	0.573	2.397	0.99	0.886	1.673	14.191	20.898	110.925	66.103	1.5534	2.94691	4.57774	0.115536	0.435052	4.52483	4.04949	0.533419	0.828614	2.91099	1.88262	1.68485	0.181009	0.416064	0.183243	0.28465	0.646727	0.578788	0.0621812	0.142928	0.0961476	0.894949	0.107434	1.43276	0.595375	0.726013	0.216732
Ponticola iranicus	IM	ZM-CBSU 144	4.646	9.504	0.586	4.159	3.205	2.003	1.666	0.619	2.466	1.094	0.842	1.697	14.119	22.109	103.671	72.772	1.6001	2.96537	4.74488	0.12613	0.437605	4.93943	3.80165	0.519813	0.831752	2.69144	1.97862	1.52285	0.175295	0.400577	0.193136	0.309036	0.735154	0.565814	0.0651305	0.148834	0.0885943	0.769653	0.115109	1.45315	0.576174	0.723719	0.230799
Ponticola patimari	NO	ZM-CBSU P1	3.612	7.993	0.527	3.55	2.631	1.785	1.479	0.581	2.174	0.825	0.69	1.498	8.73	26.565	103.782	76.759	1.47395	3.03801	4.47787	0.145903	0.444139	5.14493	4.30303	0.562144	0.828571	2.54561	2.14348	1.79273	0.185037	0.41662	0.220829	0.32549	0.842029	0.704242	0.0726886	0.163662	0.0863255	0.836364	0.103215	1.45127	0.664716	0.76911	0.191576
Ponticola patimari	NO	ZM-CBSU P2	2.488	6.827	0.197	2.391	2.151	1.574	0.951	0.397	1.749	0.692	0.572	0.961	13.019	27.582	98.531	74.876	1.36658	3.17387	4.33736	0.0791801	0.350227	4.18007	3.4552	0.44212	0.604193	2.39547	1.66259	1.37428	0.1393	0.397742	0.184565	0.252224	0.694056	0.573699	0.0581515	0.166039	0.083785	0.82659	0.101362	1.81998	0.685015	0.734861	0.154899
Ponticola patimari	NO	ZM-CBSU P3	3.057	7.345	0.447	2.992	2.361	1.657	1.23	0.585	1.962	0.836	0.674	1.219	7.808	27.041	102.724	77.829	1.42486	3.11097	4.43271	0.146222	0.407352	4.43917	3.57895	0.520966	0.742305	2.10256	1.82493	1.47129	0.167461	0.411096	0.247776	0.353048	0.867953	0.699761	0.079646	0.195521	0.0917631	0.80622	0.113819	1.60952	0.698608	0.781406	0.175212
Ponticola patimari	NO	ZM-CBSU P4	2.411	6.569	0.28	2.635	2.282	1.443	1.091	0.426	1.723	0.628	0.572	1.089	8.686	24.319	109.537	68.062	1.58143	2.87862	4.55232	0.116134	0.401127	4.60664	4.19586	0.478089	0.756064	2.56103	1.90734	1.73726	0.166083	0.414042	0.186678	0.295218	0.744755	0.678344	0.0648501	0.16167	0.0870757	0.910828	0.0956005	1.58219	0.589788	0.732176	0.225235
Ponticola patimari	NO	ZM-CBSU P6	2.315	6.373	0.272	2.588	2.112	1.441	1.08	0.489	1.703	0.72	0.56	1.088	13.78	22.166	108.034	75.069	1.46565	3.01752	4.42262	0.117495	0.406088	4.62143	3.59444	0.511364	0.74948	2.20859	1.92857	1.5	0.169465	0.417311	0.231534	0.339348	0.873214	0.679167	0.07673	0.188949	0.0878707	0.777778	0.112977	1.56526	0.66114	0.760664	0.188854
IM, Sefidroud at Imamzadehashem; NO, Nowshahr River; OA, otolith area; OP, otolith perimeter; SuA, sulcus area; SuP, sulcus perimeter; OL, maximal otolith length; OL2, minimal otolith length; OH, otolith height; SuL, sulcus length; SuH, sulcus height; CL, colliculum length; SuEndV, vertical distance from posterior end of sulcus to ventral margin of otolith; SuTipV, vertical distance from anterior…

## Sheet: TABLE S3
TABLE S3. Results of the Xia's nucleotide substitution saturation test for the mitochondrial COI region of the studied Ponticola specimens (108 specimens)
C.P.	N.OTU	Iss	Iss.cS	T	DF	P.S	Iss.cA	T	DF	P.A
1st + 2nd	4	0.048	0.791	23.254	47	0.0001	0.758	22.23	47	0.0001
	8	0.052	0.745	20.529	47	0.0001	0.634	17.228	47	0.0001
	16	0.054	0.708	19.608	47	0.0001	0.499	13.337	47	0.0001
	32	0.054	0.695	19.713	47	0.0001	0.367	9.629	47	0.0001
3rd	4	0.112	0.776	33.255	215	0.0001	0.764	32.624	215	0.0001
	8	0.112	0.733	30.79	215	0.0001	0.633	25.83	215	0.0001
	16	0.102	0.649	29.287	215	0.0001	0.457	18.978	215	0.0001
	32	0.111	0.687	31.598	215	0.0001	0.368	14.092	215	0.0001
C.P., codon position; N.OTU, number of operational taxonomic units; Iss, index of substitution saturation; Iss.cS, critical value for symmetrical tree topology; T, T-value; DF, degrees of freedom; P.S and P.A., probability that Iss is significantly different from the critical value (Iss.cS or Iss.cA, respectively); Iss.cA, critical value for extremely asymmetrical tree topology

## Sheet: TABLE S4
TABLE S4. Dissimilarity matrix of average Euclidean distances for the studied P. iranicus (IM) and P. patimari (CH, KY, PO, SH, and SI) samples based on CAP1 and CAP2 (213 specimens)
	CH	PO	KY	SI	IM	SH
CH (n=60)	0
PO (n=29)	0.002	0
KY (n=11)	0.551	0.621	0
SI (n=48)	0.311	0.364	0.034	0
IM (n=19)	0.021	0.027	0.462	0.249	0
SH (n=46)	0.432	0.467	0.726	0.555	0.587	0
n, number of fish

## Sheet: TABLE S5
TABLE S5. Range, mean and standard deviation (SD) of each meristic variable in the analysis of the tree lineages (107 specimens)
Lineage	Variable	Min.	Max.	Mean	SD
P. iranicus (n=23)	D1	6	6	6	0
	D2	15	16	15.8261	0.38755
	A	10	12	11.3913	0.65638
	P	17	19	18.0435	0.63806
	C	21	26	23.1739	1.11405
	PD	20	25	21.6111	1.37793
	TR	17	21	18.6522	1.33514
	LL	55	65	60.7826	2.69607
P. patimari Hg1 (n=25)	D1	6	6	6	0
	D2	15	17	15.92	0.64031
	A	11	13	11.9167	0.58359
	P	16	18	17.6111	0.6978
	C	22	24	23.12	0.78102
	PD	17	22	19.95	1.2763
	TR	17	19	17.52	0.58595
	LL	50	59	54.4583	2.51913
P. patimari Hg2+Hg3 (n=59)	D1	6	6	6	0
	D2	14	16	15.678	0.50653
	A	10	13	11.4915	0.59807
	P	17	19	17.8421	0.52744
	C	22	27	24.037	1.18103
	PD	19	22	20.3091	1.0341
	TR	16	21	18.0847	0.9521
	LL	50	63	55.7627	3.10916
n, number of fish

## Sheet: TABLE S6
TABLE S6. Range, mean and standard deviation (SD) of each standardized morphometric variable in the analysis of the tree lineages (107 specimens)
	P. iranicus (n=23)			P. patimari Hg1 (n=25)			P. patimari Hg2+Hg3 (n=59)
	Mean±SD	Min.	Max.	Mean±SD	Min.	Max.	Mean±SD	Min.	Max.
TL	70.89±0.53	69.77	71.91	72.1±1.07	70.15	74.58	71.59±0.87	69.88	74.55
Cl	14.17±0.53	13.07	15.18	15.38±1.07	13.44	17.85	14.87±0.87	13.19	17.84
D1I	6.51±0.29	5.94	7.05	7.12±0.4	6.42	8.35	7.12±0.34	6.38	7.85
D1II	6.88±0.24	6.38	7.27	7.57±0.34	6.96	8.45	7.51±0.41	6.54	8.3
D1III	6.8±0.31	6.28	7.28	7.87±0.39	7.3	8.7	7.72±0.43	6.84	8.59
D2I	5.9±0.32	5.32	6.46	6.82±0.4	6.14	7.76	6.61±0.64	5.18	7.73
D2h	7.98±0.4	7.1	8.8	8.66±0.66	7.43	9.95	8.92±0.8	7.69	13.24
D1b	8.98±0.33	8.25	9.49	9.22±0.52	8.12	10.09	9.51±0.39	8.75	10.35
D2b	20.01±0.73	18.31	21.17	20.58±0.73	18.99	21.67	20.34±0.57	18.86	21.65
Ab	13.44±0.7	11.91	14.48	14.49±0.83	12.98	16.34	13.93±0.73	12.55	15.53
Aw	7.38±0.32	6.83	8.03	7.26±0.44	6.5	8.2	7.24±0.63	6.04	8.33
Ad	10.62±0.36	9.99	11.26	10.98±0.32	10.48	11.75	11.06±0.49	10.17	11.99
CP	10.64±0.46	9.89	11.6	9.82±0.59	8.75	10.89	9.91±0.53	8.91	11.13
CPd	6.48±0.27	6.02	7.02	6.36±0.23	5.89	6.92	6.38±0.32	5.82	6.94
lapc	4.62±0.24	4.31	5.13	4.31±0.44	3.52	5.09	4.16±0.41	3.36	5.11
Pl	14.07±0.68	12.99	15.76	15.25±0.69	14.12	16.91	15.18±0.63	14.12	16.69
SN/A	33.22±0.71	31.94	34.9	32.7±0.63	31.59	33.84	33.16±0.93	31.52	34.94
SN/AN	30.37±0.59	29.31	31.24	29.65±0.7	28.25	31.52	30.06±0.99	28.25	32.3
SN/D1	18.66±0.47	17.55	19.54	19.29±0.61	18.34	20.62	19.4±0.61	18.39	20.69
SN/D2	27.89±0.61	26.84	29.07	28.31±0.77	27.41	30.11	28.69±0.64	27.61	30.43
SN/V	16.95±0.74	15.64	18.24	16.83±0.57	15.8	17.84	16.92±0.65	15.46	18.41
V/A	17.6±0.85	16.63	19.45	16.97±0.58	16.01	18.22	17.56±1.17	15.33	20.36
V/AN	14.66±0.56	13.73	15.76	13.8±0.41	13	14.61	14.31±1.1	12.47	17.28
Vl	11.58±0.55	10.42	12.4	12.44±0.68	11.14	14.17	12.45±0.63	11.5	15.05
A1I	4.3±0.24	3.82	4.67	4.55±0.17	4.2	4.87	4.52±0.24	3.9	4.95
Vd	12.87±0.41	12.06	13.49	12.73±0.47	11.99	13.56	13.29±0.67	11.63	14.72
Hl	16.24±0.52	15.18	17.08	17.16±0.6	16.19	18.42	17.35±0.53	16.35	18.62
Hdn	11.6±0.29	10.99	12.39	11.44±0.45	10.56	12.28	11.68±0.59	10.39	13.08
Hde	9.32±0.57	8.19	10.37	8.75±0.3	8.18	9.6	8.86±0.41	8.03	9.73
Hw	13.76±0.86	12.3	15.01	13.3±0.61	12.4	14.83	13.5±0.64	12.07	14.74
E	3.36±0.1	3.13	3.54	3.8±0.14	3.49	4.05	3.74±0.19	3.42	4.19
I	1.59±0.18	1.18	2.03	1.68±0.15	1.38	1.97	1.79±0.17	1.46	2.22
CHd	3.04±0.14	2.73	3.21	3.2±0.18	2.78	3.54	3.1±0.24	2.5	3.59
SN	4.9±0.31	4.17	5.43	4.75±0.28	4.34	5.47	4.87±0.34	4.1	5.94
LPd	2.16±0.1	1.99	2.32	2.05±0.12	1.84	2.34	2.06±0.14	1.77	2.32
ULl	5.19±0.43	4.18	5.9	5.76±0.4	5.05	6.4	5.74±0.32	4.76	6.38
Lam	8.14±0.79	6.25	9.22	7.74±0.44	6.89	8.59	8±0.56	6.84	9.08
AULw	1.24±0.09	1.1	1.43	1.23±0.11	1.05	1.48	1.31±0.14	0.98	1.65
ULw	1.53±0.11	1.35	1.74	1.46±0.1	1.24	1.64	1.62±0.21	1.25	2.1
PO	8.37±0.4	7.8	9.05	9.12±0.39	8.48	10.11	9.17±0.42	8.4	10.09
n, number of fish

## Sheet: TABLE S7
TABLE S7. Percentage of classification based on DFA for merestic and size-corrected morphometric variables of the three lineages (107 specimens)
	P. iranicus	P. patimari Hg1	P. patimari Hg2+Hg3	Total
P. iranicus (n=23)	100	0	0	100
P. patimari Hg1 (n=25)	0	100	0	100
P. patimari Hg2+Hg3 (n=59)	0	3.4	96.6	100
Overall classification success (cross-validated): 98.1%
n, number of fish
